# Supplementary material for: Comprehensive Analysis of the GXXXG Motif Reveals Structural Context-Dependent Diversity and Composition Across Proteins
Source: Int J Mol Sci. 2025 Sep 16;26(18):9014. doi: 10.3390/ijms26189014 (PMC12470825; doi:10.3390/ijms26189014)
Supplement: Supplementary file 1 [file ijms-26-09014-s001.zip]

Archive with 1 entries (1 files):
- ijms-3813492-supplementary.pdf
